# Supplementary material for: Molecular Characterization and Genetic Diversity of Ginkgo (Ginkgo biloba L.) Based on Insertions and Deletions (InDel) Markers
Source: Plants (Basel). 2023 Jul 6;12(13):2567. doi: 10.3390/plants12132567 (PMC10346307; doi:10.3390/plants12132567)
Supplement: Supplementary file 1 [file plants-12-02567-s001.zip]

Archive with 9 entries (9 files):
- Figure S1.tif
- Figure S2.tif
- Figure S3.tif
- Table S1.xlsx
- Table S2.xls
- Table S3.xlsx
- Table S4.xlsx
- Table S5.xlsx
- Table S6.xlsx
