# Supplementary material for: Molecular Characterization and Genetic Diversity of Ginkgo (Ginkgo biloba L.) Based on Insertions and Deletions (InDel) Markers
Source: Plants (Basel). 2023 Jul 6;12(13):2567. doi: 10.3390/plants12132567 (PMC10346307; doi:10.3390/plants12132567)
Supplement: Supplementary file 1 [file plants-12-02567-s001.zip › Table S1.xlsx]

## Sheet: germplasms
Table S1. The detailed information on ginkgo cultivars and clones in the study.
No.	Abbreviation	Germplasm Name	Type	Categery	Provenance
1	Gb1	Niangcheng No.1	clone	unkonwn	Anhui Province, China
2	Gb2	Niangcheng No.2	clone	unkonwn	Anhui Province, China
3	Gb3	Niangcheng No.3	clone	unkonwn	Anhui Province, China
4	Gb4	Niangcheng No.2	clone	unkonwn	Anhui Province, China
5	Gb5	Tiefu No.1	cultivar	Fouzhi	Jiangsu Province, China
6	Gb6	Nanlingguo No.1	cultivar	unkonwn	Jiangsu Province, China
7	Gb7	Nanlingwai No.4	cultivar	unkonwn	Jiangsu Province, China
8	Gb8	Tiefu No.3	cultivar	unkonwn	Jiangsu Province, China
9	Gb9	Taixing No.1	cultivar	Fouzhi	Jiangsu Province, China
10	Gb10	Nanlingwai No.4	clone	unkonwn	Jiangsu Province, China
11	Gb11*	Taixing No.2	cultivar	Changzi	Jiangsu Province, China
12	Gb12	Taixing No.4	cultivar	Changzi	Jiangsu Province, China
13	Gb13	Dongtinghuang	cultivar	Fouzhi	Hunan Province, China
14	Gb14	Dongtingfoshou	cultivar	Fouzhi	Hunan Province, China
15	Gb15*	Dongtingfoshou	cultivar	Fouzhi	Hunan Province, China
16	Gb16	Dongtingfoshou	cultivar	Fouzhi	Hunan Province, China
17	Gb17	Sunongfoshou	cultivar	Fouzhi	Hunan Province, China
18	Gb18	Tancheng No.231	clone	Fouzhi	Jiangsu Province, China
19	Gb19*	Xiaolongyan	cultivar	Yuanzi	Shaanxi Province, China
20	Gb20	Tancheng No.207	clone	Zhongzi	Jiangsu Province, China
21	Gb21	Gangxi No.2	clone	Fouzhi	Shandong Province, China
22	Gb23	Cao No.1	clone	Fouzhi	Shandong Province, China
23	Gb24	Cao No.2	clone	Fouzhi	Shandong Province, China
24	Gb25	Gangxi No.1	clone	Fouzhi	Shandong Province, China
25	Gb26	Tiema No.1	cultivar	Zhongzi	Jiangsu Province, China
26	Gb27	Tiema No.2	clone	Zhongzi	Jiangsu Province, China
27	Gb28*	Damaling	cultivar	Zhongzi	Jiangsu Province, China
28	Gb29	Tiema No.4	clone	Zhongzi	Jiangsu Province, China
29	Gb30	Maling No.1	clone	Zhongzi	Jiangsu Province, China
30	Gb31	Maling No.2	clone	Zhongzi	Jiangsu Province, China
31	Gb32	Tiema No.3	clone	Zhongzi	Jiangsu Province, China
32	Gb33	Nanlingwai No.1	clone	unkonwn	Jiangsu Province, China
33	Gb34	Dalongyan No.1	cultivar	Yuanzi	Jiangsu Province, China
34	Gb35	Nanlingwai No.3	clone	unkonwn	Jiangsu Province, China
35	Gb36	Xiaoyuanzi	cultivar	Yuanzi	Jiangsu Province, China
36	Gb37	Yapigu	cultivar	Fouzhi	Jiangsu Province, China
37	Gb38*	Dafozhi	cultivar	Fouzhi	Jiangsu Province, China
38	Gb39*	Dalongyan No.2	cultivar	Yuanzi	Jiangsu Province, China
39	Gb40	Yezi	cultivar	Fouzhi	Shandong Province, China
40	Gb41	Tancheng	cultivar	Fouzhi	Jiangsu Province, China
41	Gb42	Xincun No.9	cultivar	Fouzhi	Jiangsu Province, China
42	Gb43	Tancheng No.202	clone	Fouzhi	Jiangsu Province, China
43	Gb44*	Yuanling No.9	cultivar	Yuanzi	Jiangsu Province, China
44	Gb45	Xincun No.18	cultivar	Zhongzi	Jiangsu Province, China
45	Gb46	Zheng'an No.1	cultivar	Fouzhi	Guizhou Province, China
46	Gb47	Zheng'an No.2	clone	Fouzhi	Guizhou Province, China
47	Gb48	Zheng'an No.3	cultivar	Zhongzi	Guizhou Province, China
48	Gb49	Zheng'an No.4	clone	Fouzhi	Guizhou Province, China
49	Gb50	Jiandingfoshou	clone	Fouzhi	Jiangsu Province, China
50	Gb51	Daozhen No.5	cultivar	Yuanzi	Guizhou Province, China
51	Gb53	Guilin No.2	cultivar	Zhongzi	Guangxi Zhuang Autonomous Region, China
52	Gb54*	Guilin No.6	cultivar	Yuanzi	Guangxi Zhuang Autonomous Region, China
53	Gb57*	Guilin No.9	cultivar	Fouzhi	Guangxi Zhuang Autonomous Region, China
54	Gb58	Changxing No.1	cultivar	Changzi	Zhejiang Province, China
55	Gb59	Changxing No.2	cultivar	Fouzhi	Zhejiang Province, China
56	Gb60	Changxing No.3	cultivar	Changzi	Zhejiang Province, China
57	Gb61	Changxing No.4	cultivar	Changzi	Zhejiang Province, China
58	Gb62	Dazhaizi	clone	Yuanzi	Liaoning Province, China
59	Gb63*	Yuanling No.13	cultivar	Yuanzi	Jiangsu Province, China
60	Gb64	Tai'an No.1	cultivar	Yuanzi	Jiangsu Province, China
61	Gb65	Changrubaiguo	cultivar	Fouzhi	Jiangsu Province, China
62	Gb66	Yuanling No.9	cultivar	Yuanzi	Jiangsu Province, China
63	Gb69	Chengdu No.1	clone	Yuanzi	Sichuang Province, China
64	Gb70	Tengjiulang	cultivar	Yuanzi	Sichuang Province, China
65	Gb71*	Jiushou	cultivar	Zhongzi	Sichuang Province, China
66	Gb72	Anlu No.4	cultivar	Zhongzi	Hubei Province, China
67	Gb73	Anlu No.5	cultivar	Zhongzi	Hubei Province, China
68	Gb74	Anlu No.2	cultivar	Zhongzi	Hubei Province, China
69	Gb75*	Anlu No.3	cultivar	Zhongzi	Hubei Province, China
70	Gb76	Anlu No.6	cultivar	Zhongzi	Hubei Province, China
71	Gb77	Jingye	cultivar	Zhongzi	Hubei Province, China
72	Gb78	Zouzhuang No.6	clone	Zhongzi	Jiangsu Province, China
73	Gb79	Dagushan No.1	clone	Zhongzi	Liaoning Province, China
74	Gb80	Longyan	clone	Yuanzi	Jiangsu Province, China
75	Gb81	Dagushan No.2	clone	Yuanzi	Liaoning Province, China
76	Gb82	Xueji	clone	Yuanzi	Jiangsu Province, China
77	Gb83	Meihe	clone	Zhongzi	Jiangsu Province, China
78	Gb84	Jiandingfoshou	clone	Fouzhi	Jiangsu Province, China
79	Gb85	Xiajing	clone	Yuanzi	Shandong Province, China
80	Gb88	Yancheng No.1	clone	Yuanzi	Jiangsu Province, China
81	G89	Taixin No.1	cultivar	Yuanzi	Jiangsu Province, China
82	Gb91	Taixin No.3	cultivar	Zhongzi	Jiangsu Province, China
83	Gb93	Tai'an No.014	clone	Zhongzi	Jiangsu Province, China
84	Gb95	Tai'an No.05	clone	Zhongzi	Jiangsu Province, China
85	Gb96	Tan'an No.39	clone	Zhongzi	Jiangsu Province, China
86	Gb97	Tan'an No.025	clone	Yuanzi	Jiangsu Province, China
87	Gb98	Tai'an No.013	clone	Zhongzi	Jiangsu Province, China
Note: The abbreviations of these ginkgo cultivars markered with star ("*") were used to perform RAD-seq.
