# Supplementary material for: Molecular Characterization and Genetic Diversity of Ginkgo (Ginkgo biloba L.) Based on Insertions and Deletions (InDel) Markers
Source: Plants (Basel). 2023 Jul 6;12(13):2567. doi: 10.3390/plants12132567 (PMC10346307; doi:10.3390/plants12132567)
Supplement: Supplementary file 1 [file plants-12-02567-s001.zip › Table S2.xls]

## Sheet: Sheet3
Table S2. Summary of the sequencing quality of DNA libraries of 12 different ginkgo cultivars and clones.
Sample ID	Raw Reads	Raw Bases (bp)	Raw GC (%)	Raw Q30 (%)	Clean Reads	Clean Bases (bp)	Clean GC (%)	Clean Q30(%)	Mapped Ratio(%)
G11	72015232	10603397988	50.49	93.42	72008568	10600330789	50.49	93.43	87.15
G57	56971526	8367337604	41.45	93.23	56969102	8365961002	41.45	93.23	91.68
G75	99286434	14546544725	54.18	92.91	99270416	14538710669	54.17	92.94	92.97
G71	80546606	11820172949	42.81	93.29	80533668	11817318570	42.81	93.3	80.83
G19	62385796	9188932324	40.61	93.04	62378730	9187314993	40.6	93.04	79.91
G44	69111328	10147154118	43.25	92.98	69106466	10144668172	43.24	92.99	87.1
G63	78204268	11482615941	42.81	93.3	78197372	11480364055	42.81	93.31	85.84
G54	64900940	9528962910	43.1	93.26	64897354	9527205209	43.1	93.27	87.59
G39	99752548	14617736984	50.08	92.57	99739638	14611243210	50.07	92.59	88
G38	54995896	8077892974	44.7	93.21	54993478	8076685769	44.7	93.22	94.27
G28	60864774	8968238435	44.77	92.91	60860950	8966419162	44.77	92.92	86.5
G15	68242270	10053293749	41.3	93.03	68232458	10051111197	41.3	93.04	87.7
