# Supplementary material for: Molecular Characterization and Genetic Diversity of Ginkgo (Ginkgo biloba L.) Based on Insertions and Deletions (InDel) Markers
Source: Plants (Basel). 2023 Jul 6;12(13):2567. doi: 10.3390/plants12132567 (PMC10346307; doi:10.3390/plants12132567)
Supplement: Supplementary file 1 [file plants-12-02567-s001.zip › Table S3.xlsx]

## Sheet: Indel
Table S3. The information about insertions and deletions appeared simultaneously in at least six of 12 different ginkgo cultivars.
Name		Chromosome	Position	Reference	Alteration	Insertion/Deletion
IND_chr1_1	IND1	chr1	657546	GATAT	GAT	Deletion
IND_chr1_2	IND2	chr1	15661660	TG	TGATAAG	Insertion
IND_chr1_3	IND3	chr1	15661662	C	CTAAGA	Insertion
IND_chr1_4	IND4	chr1	28314484	TC	TCC	Insertion
IND_chr1_5	IND5	chr1	28314555	GCGA	G	Deletion
IND_chr1_6	IND6	chr1	43377098	AAGCAGCAGC	AAGCAGCAGCAGC	Insertion
IND_chr1_7	IND7	chr1	57554515	AATG	AATGTTATG	Insertion
IND_chr1_8	IND8	chr1	57554517	TG	TGTTAAG	Insertion
IND_chr1_9	IND9	chr1	57829467	G	GAT	Insertion
IND_chr1_10	IND10	chr1	95490454	C	CG	Insertion
IND_chr1_11	IND11	chr1	100309506	ATTT	ATT	Deletion
IND_chr1_12	IND12	chr1	101287621	C	CTAAGGTATAG	Insertion
IND_chr1_13	IND13	chr1	101287622	AAAG	AAAGGTATAGGAAG	Insertion
IND_chr1_14	IND14	chr1	102188802	CAAA	CAAAA	Insertion
IND_chr1_15	IND15	chr1	103218183	GTTTTT	GTTT	Deletion
IND_chr1_16	IND16	chr1	123873864	TTA	TTAATA	Insertion
IND_chr1_17	IND17	chr1	123873866	A	AATT	Insertion
IND_chr1_18	IND18	chr1	124433885	ATTT	ATT	Deletion
IND_chr1_19	IND19	chr1	129331701	CGAGAGAGAGAGAGAGAGAG	CGAGAGAGAGAGAGAGAGAGAG	Insertion
IND_chr1_20	IND20	chr1	134007963	CAAA	CAA	Deletion
IND_chr1_21	IND21	chr1	135214300	GTTTTTCTTTTTT	GTTTTTT	Deletion
IND_chr1_22	IND22	chr1	135214301	TTTTTCTTTT	TTTTT	Deletion
IND_chr1_23	IND23	chr1	135214320	TTTTTTA	T	Deletion
IND_chr1_24	IND24	chr1	151365120	AG	AGG	Insertion
IND_chr1_25	IND25	chr1	153626310	ACCCCCCCCCCCC	ACCCCCCCCCC	Deletion
IND_chr1_26	IND26	chr1	155471075	TAAAAAAAAAAAAAAA	TAAAAAAAAAAAAA	Deletion
IND_chr1_27	IND27	chr1	155508879	CAAAAAAAAAAAAAA	CAAAAAAAAAAAAAAAA	Insertion
IND_chr1_28	IND28	chr1	168605533	GCCC	GCC	Deletion
IND_chr1_29	IND29	chr1	189709651	GC	GCC	Insertion
IND_chr1_30	IND30	chr1	194538467	TC	TCC	Insertion
IND_chr1_31	IND31	chr1	211016566	GTTTTTTTTT	GTTTTTTTTTT	Insertion
IND_chr1_32	IND32	chr1	218570307	TAAAAA	TAAAAAA	Insertion
IND_chr1_33	IND33	chr1	219230784	GAAA	GAA	Deletion
IND_chr1_34	IND34	chr1	228826347	TAAAAAAAAAAAAAAAAAAAAAAA	TTAAAAAAAAAAAAAAAAAAAAAAAA	Insertion
IND_chr1_35	IND35	chr1	267161273	GC	G	Deletion
IND_chr1_36	IND36	chr1	284216780	TTCTTTCTCTCTTTCTCTCTTTCTCTCTTTCTC	TTCTTTCTCTCTTTCTCTCTTTCTC	Deletion
IND_chr1_37	IND37	chr1	285573446	G	GA	Insertion
IND_chr1_38	IND38	chr1	290642741	GTT	GT	Deletion
IND_chr1_39	IND39	chr1	301799320	TG	T	Deletion
IND_chr1_40	IND40	chr1	306677370	ATTTTTTTTTTTTT	ATTTTTTTTTTTTTT	Insertion
IND_chr1_41	IND41	chr1	330688666	AC	ACC	Insertion
IND_chr1_42	IND42	chr1	374690473	GCC	GCCTGAAACC	Insertion
IND_chr1_43	IND43	chr1	374690696	CACT	CACTACT	Insertion
IND_chr1_44	IND44	chr1	411694550	CGG	CG	Deletion
IND_chr1_45	IND45	chr1	412292277	AAAC	AAACCCTAAC	Insertion
IND_chr1_46	IND46	chr1	412292280	CGGG	CCCTAAAGGG	Insertion
IND_chr1_47	IND47	chr1	432663282	TTTTTTTATTTT	TTTTT	Deletion
IND_chr1_48	IND48	chr1	432663283	TTTTTTATTTT	TTTTT	Deletion
IND_chr1_49	IND49	chr1	432663284	TTTTTATTTTA	TTTTTA	Deletion
IND_chr1_50	IND50	chr1	432663285	TTTTATTT	TTTT	Deletion
IND_chr1_51	IND51	chr1	432663290	TTTTAAT	TT	Deletion
IND_chr1_52	IND52	chr1	434514505	G	GTAT	Insertion
IND_chr1_53	IND53	chr1	450299689	TAAA	TAA	Deletion
IND_chr1_54	IND54	chr1	457630066	CTATTATTATTATTATTATTA	CTATTATTATTATTATTATTATTA	Insertion
IND_chr1_55	IND55	chr1	467674889	ATTTTTTTTTTT	ATTTTTTTTTTTT	Insertion
IND_chr1_56	IND56	chr1	489970872	CA	C	Deletion
IND_chr1_57	IND57	chr1	497204132	AGAGA	AGAGAGAGCGAGA	Insertion
IND_chr1_58	IND58	chr1	505350588	AGAGAGAGAG	AGAGAGAGAGCGAGAGAGAG	Insertion
IND_chr1_59	IND59	chr1	506695404	GCCAGGTCCAGGACCAGGACCAGG	GCCAGGACCAGGACCAGG	Deletion
IND_chr1_60	IND60	chr1	543232931	TGGG	TGGGG	Insertion
IND_chr1_61	IND61	chr1	563155413	C	CTCCTAAT	Insertion
IND_chr1_62	IND62	chr1	563155414	G	GCCTAATC	Insertion
IND_chr1_63	IND63	chr1	567336115	CAAAAAAAAAAAAAAAAA	CAAAAAAAAAAAAAAAAAAA	Insertion
IND_chr1_64	IND64	chr1	573540904	ATTT	ATT	Deletion
IND_chr1_65	IND65	chr1	588927502	CG	C	Deletion
IND_chr1_66	IND66	chr1	589369301	CTATTT	CTTT	Deletion
IND_chr1_67	IND67	chr1	620013144	AAAGGAGTGATAAGGAG	AAAGGAG	Deletion
IND_chr1_68	IND68	chr1	620908994	GT	GTTTT	Insertion
IND_chr1_69	IND69	chr1	621079297	TACACA	TACACACA	Insertion
IND_chr1_70	IND70	chr1	624184738	A	AAC	Insertion
IND_chr1_71	IND71	chr1	658063763	GCC	GCCC	Insertion
IND_chr1_72	IND72	chr1	783126784	TTT	TCTT	Insertion
IND_chr1_73	IND73	chr1	792042677	GTTTTTTTT	GTTTTTTTTT	Insertion
IND_chr1_74	IND74	chr1	808334117	ATATTT	AT	Deletion
IND_chr1_75	IND75	chr1	859330491	ATTTTTT	ATTTTTTT	Insertion
IND_chr1_76	IND76	chr1	866952441	ATTTTT	ATTTT	Deletion
IND_chr1_77	IND77	chr1	892032312	CTATATATATATATAT	CTATATATATATATATAT	Insertion
IND_chr1_78	IND78	chr1	935282830	ATTTTTTTTTTTTTTTTTTTTT	ATTTTTTTTTTTTTTTTTTT	Deletion
IND_chr1_79	IND79	chr1	967456637	GTTTTTT	GTTTTT	Deletion
IND_chr1_80	IND80	chr1	979757104	TAAAAAAAA	TAAAAAAAAA	Insertion
IND_chr1_81	IND81	chr1	983529131	C	CGAAGAAGCA	Insertion
IND_chr1_82	IND82	chr1	987106296	CAA	CA	Deletion
IND_chr1_83	IND83	chr1	987113870	GTTTTTTTT	GTTTTTTT	Deletion
IND_chr1_84	IND84	chr1	988445297	ATGGATATGGT	AT	Deletion
IND_chr1_85	IND85	chr1	1004361619	ATTTTTTTTTTTTTT	ATTTTTTTTTTTTT	Deletion
IND_chr1_86	IND86	chr1	1024186896	CTTTTTTTTTTTTTTTTTTT	CTTTTTTTTTTTTTTTT	Deletion
IND_chr1_87	IND87	chr1	1030548215	TAAAA	TAAA	Deletion
IND_chr1_88	IND88	chr1	1031688923	CTGTAT	CTGTATGTAT	Insertion
IND_chr1_89	IND89	chr1	1031688924	TGTA	TGTACGTA	Insertion
IND_chr1_90	IND90	chr1	1032008479	G	GGTCTTC	Insertion
IND_chr1_91	IND91	chr1	1032008480	TTC	TTCTTCATC	Insertion
IND_chr1_92	IND92	chr1	1077927518	T	TC	Insertion
IND_chr1_93	IND93	chr1	1079080301	ATTTTTTTTTTTTT	ATTTTTTTTTTTT	Deletion
IND_chr1_94	IND94	chr1	1130933005	GTTT	GTT	Deletion
IND_chr2_1	IND95	chr2	22262116	CCTT	C	Deletion
IND_chr2_2	IND96	chr2	36009735	TTCACT	TT	Deletion
IND_chr2_3	IND97	chr2	42777710	TAAAAAA	TAAAAA	Deletion
IND_chr2_4	IND98	chr2	91517904	CATT	C	Deletion
IND_chr2_5	IND99	chr2	98650418	AAAACTTCCA	AA	Deletion
IND_chr2_6	IND100	chr2	125557818	CTTTTTTTT	CTTTTTTT	Deletion
IND_chr2_7	IND101	chr2	136974277	C	CT	Insertion
IND_chr2_8	IND102	chr2	149235316	GAAAAAAAAAAAAAAAAA	GAAAAAAAAAAAAAAAAAAAA	Insertion
IND_chr2_9	IND103	chr2	149993766	CAAAA	CAAAAA	Insertion
IND_chr2_10	IND104	chr2	154660547	T	TA	Insertion
IND_chr2_11	IND105	chr2	185191835	A	AT	Insertion
IND_chr2_12	IND106	chr2	221797901	CAAAA	CAAA	Deletion
IND_chr2_13	IND107	chr2	234195397	GAAAAAAAA	GAAAAAAAAA	Insertion
IND_chr2_14	IND108	chr2	244905067	GAAAAAAAAAAAAAAA	GAAAAAAAAAAAAA	Deletion
IND_chr2_15	IND109	chr2	288780531	T	TGGC	Insertion
IND_chr2_16	IND110	chr2	290038068	GAAAAAAA	GA	Deletion
IND_chr2_17	IND111	chr2	290038070	AAAAAAGAAAAAGAAAAAGAA	AAAAAAGAAAAAGAA	Deletion
IND_chr2_18	IND112	chr2	290691866	T	TGG	Insertion
IND_chr2_19	IND113	chr2	292991308	C	CG	Insertion
IND_chr2_20	IND114	chr2	319142835	A	ACAGAAACAT	Insertion
IND_chr2_21	IND115	chr2	359748318	GTTTT	GTTTTT	Insertion
IND_chr2_22	IND116	chr2	374039045	TA	T	Deletion
IND_chr2_23	IND117	chr2	423592175	TATATATAAA	TA	Deletion
IND_chr2_24	IND118	chr2	428198471	A	ATC	Insertion
IND_chr2_25	IND119	chr2	444511409	AT	ATT	Insertion
IND_chr2_26	IND120	chr2	454727658	C	CT	Insertion
IND_chr2_27	IND121	chr2	474249315	GTTTTTTTTTTTTTTTTT	GTTTTTTTTTTTTTTT	Deletion
IND_chr2_28	IND122	chr2	500333605	CAAAAAAAAAAA	CAAAAAAAAAA	Deletion
IND_chr2_29	IND123	chr2	512152414	T	TA	Insertion
IND_chr2_30	IND124	chr2	522251053	AG	A	Deletion
IND_chr2_31	IND125	chr2	530158784	CT	CTCCAACAAGTT	Insertion
IND_chr2_32	IND126	chr2	530367243	ATTTTTTTTTTT	ATTTTTTTTTT	Deletion
IND_chr2_33	IND127	chr2	551775811	TAA	TAAA	Insertion
IND_chr2_34	IND128	chr2	559266839	ATTTTTTTTTTT	ATTTTTTTTTTTTT	Insertion
IND_chr2_35	IND129	chr2	559777972	TCCCC	TCCCCC	Insertion
IND_chr2_36	IND130	chr2	560023615	ATTTTTTTT	ATTTTTTTTT	Insertion
IND_chr2_37	IND131	chr2	579461559	TGGG	TGG	Deletion
IND_chr2_38	IND132	chr2	597763151	C	CAA	Insertion
IND_chr2_39	IND133	chr2	619151240	A	AT	Insertion
IND_chr2_40	IND134	chr2	626129820	CAA	CAAAA	Insertion
IND_chr2_41	IND135	chr2	638153852	TCC	TCCC	Insertion
IND_chr2_42	IND136	chr2	676975140	ATT	ATTT	Insertion
IND_chr2_43	IND137	chr2	681274908	AAGATATA	AATA	Deletion
IND_chr2_44	IND138	chr2	681274910	GATATATATATATATAT	GATATATATATAT	Deletion
IND_chr2_45	IND139	chr2	683883170	ACA	ACAGTGGCAGCCA	Insertion
IND_chr2_46	IND140	chr2	756433699	CAAAAAA	CAAAAAAA	Insertion
IND_chr3_1	IND141	chr3	29991923	GTTTTTTTTTTT	GTTTTTTTTT	Deletion
IND_chr3_2	IND142	chr3	462055854	AA	AAATGA	Insertion
IND_chr3_3	IND143	chr3	49046367	ATTTTTTTTTTT	ATTTTTTTTTT	Deletion
IND_chr3_4	IND144	chr3	49046408	CTTT	C	Deletion
IND_chr3_5	IND145	chr3	49046409	TTTATTATTATTATTATTATTATTATT	TTTATTATTATTATTATTATTATT	Deletion
IND_chr3_6	IND146	chr3	83663046	GCACCTCCTCC	GCACCTCCTCCCACCTCCTCC	Insertion
IND_chr3_7	IND147	chr3	122634543	TTTCAGCGTTCAGCGT	TTTCAGCGT	Deletion
IND_chr3_8	IND148	chr3	125978177	TTCT	TTCTCT	Insertion
IND_chr3_9	IND149	chr3	125978179	CT	CTAT	Insertion
IND_chr3_10	IND150	chr3	126422689	CAAA	CAA	Deletion
IND_chr3_11	IND151	chr3	131731269	CA	CAA	Insertion
IND_chr3_12	IND152	chr3	134227507	CTTTTTTTTTTTTTT	CTTTTTTTTTTTTT	Deletion
IND_chr3_13	IND153	chr3	143071393	TAAAAAAAAAAAA	TAAAAAAAAAAAAA	Insertion
IND_chr3_14	IND154	chr3	149581783	C	CAT	Insertion
IND_chr3_15	IND155	chr3	157565960	T	TG	Insertion
IND_chr3_16	IND156	chr3	158967356	TGGGGG	TGGGG	Deletion
IND_chr3_17	IND157	chr3	160508973	GAA	GA	Deletion
IND_chr3_18	IND158	chr3	171713680	T	TG	Insertion
IND_chr3_19	IND159	chr3	188885370	CCCCATCCC	CCCC	Deletion
IND_chr3_20	IND160	chr3	199474444	GAAAAAAAAAA	GAAAAAAAAAAA	Insertion
IND_chr3_21	IND161	chr3	214826848	AT	ATTT	Insertion
IND_chr3_22	IND162	chr3	236518060	AT	ATGCT	Insertion
IND_chr3_23	IND163	chr3	238205447	CTTTT	CTTT	Deletion
IND_chr3_24	IND164	chr3	243271208	GTTT	GTT	Deletion
IND_chr3_25	IND165	chr3	243859021	CG	C	Deletion
IND_chr3_26	IND166	chr3	244164687	A	ACGCG	Insertion
IND_chr3_27	IND167	chr3	248925899	GAAAAAAAAAAAAAA	GAAAAAAAAAAAAA	Deletion
IND_chr3_28	IND168	chr3	260275999	T	TG	Insertion
IND_chr3_29	IND169	chr3	272245987	TAAAAAAAAAAAAAA	TAAAAAAAAAAAA	Deletion
IND_chr3_30	IND170	chr3	284310204	TCCCC	TCCC	Deletion
IND_chr3_31	IND171	chr3	284310218	A	AG	Insertion
IND_chr3_32	IND172	chr3	307860665	GC	G	Deletion
IND_chr3_33	IND173	chr3	309760585	TAAAAA	TAAA	Deletion
IND_chr3_34	IND174	chr3	336241870	TCC	T	Deletion
IND_chr3_35	IND175	chr3	371735339	GAAAA	GAAA	Deletion
IND_chr3_36	IND176	chr3	382824553	GTTT	GTTTT	Insertion
IND_chr3_37	IND177	chr3	437996519	GAAAAAAAAAAAAAAAAAAA	GAAAAAAAAAAAAAAAAAAAAA	Insertion
IND_chr3_38	IND178	chr3	437996528	AAA	ACAA	Insertion
IND_chr3_39	IND179	chr3	438353023	TCC	TCCC	Insertion
IND_chr3_40	IND180	chr3	438353025	CTTTTTTTTTTTT	CCTTTTTTTTTTTTT	Insertion
IND_chr3_41	IND181	chr3	438353701	T	TA	Insertion
IND_chr3_42	IND182	chr3	440636865	TC	T	Deletion
IND_chr3_43	IND183	chr3	461159080	TAAAAAAA	TAAAAAAAA	Insertion
IND_chr3_44	IND184	chr3	462055854	AA	AAATGA	Insertion
IND_chr3_45	IND185	chr3	474610678	TAAAAAAAAAAAAAAAAA	TAAAAAAAAAAAAAAAA	Deletion
IND_chr3_46	IND186	chr3	479033243	ATTT	ATTTT	Insertion
IND_chr3_47	IND187	chr3	479802349	ACCCCCCC	ACCCCCCCC	Insertion
IND_chr3_48	IND188	chr3	483472852	CG	CGTGCACGAGG	Insertion
IND_chr3_49	IND189	chr3	486672871	CTTTTTTTTTTTTTT	CTTTTTTTTTTTT	Deletion
IND_chr3_50	IND190	chr3	490760516	G	GA	Insertion
IND_chr3_51	IND191	chr3	501956203	A	AAT	Insertion
IND_chr3_52	IND192	chr3	619308286	GCCCCCC	GCCCCC	Deletion
IND_chr3_53	IND193	chr3	631791583	CA	CAACCTGA	Insertion
IND_chr3_54	IND194	chr3	642192159	C	CG	Insertion
IND_chr3_55	IND195	chr3	661673139	CTTTTTTTTTT	CTTTTTTTTT	Deletion
IND_chr3_56	IND196	chr3	666077274	GTTTTTTTT	GTTTTTTT	Deletion
IND_chr3_57	IND197	chr3	688025139	TTAG	TTAGTAG	Insertion
IND_chr3_58	IND198	chr3	688025140	TAGGAGGA	TAGGAGGAGGA	Insertion
IND_chr3_59	IND199	chr3	695735339	TAAAAAAAAA	TAAAAAAAAAAA	Insertion
IND_chr3_60	IND200	chr3	695735348	ATT	AAGTT	Insertion
IND_chr3_61	IND201	chr3	705317384	AGCCTC	A	Deletion
IND_chr3_62	IND202	chr3	705317386	CCTCTGCTCTG	CCTCTG	Deletion
IND_chr4_1	IND203	chr4	26104364	GAAAAAAAA	GAAAAAAAAA	Insertion
IND_chr4_2	IND204	chr4	28619786	T	TG	Insertion
IND_chr4_3	IND205	chr4	28619996	CTTTT	CTTT	Deletion
IND_chr4_4	IND206	chr4	62237586	CTTT	CT	Deletion
IND_chr4_5	IND207	chr4	62237588	TTCTCTCTCTCTCTCTC	TTCTCTCTCTCTCTC	Deletion
IND_chr4_6	IND208	chr4	66570197	T	TA	Insertion
IND_chr4_7	IND209	chr4	73515148	GAAAAAAAAAA	GAAAAAAAAAAA	Insertion
IND_chr4_8	IND210	chr4	74255119	CG	CAACTATGAG	Insertion
IND_chr4_9	IND211	chr4	75261390	ATTTTTTTT	ATTTTTTTTT	Insertion
IND_chr4_10	IND212	chr4	94438630	GAC	GACAC	Insertion
IND_chr4_11	IND213	chr4	94438632	C	CAA	Insertion
IND_chr4_12	IND214	chr4	99645517	AATGC	A	Deletion
IND_chr4_13	IND215	chr4	114664927	A	AT	Insertion
IND_chr4_14	IND216	chr4	116332372	ATC	ATCTC	Insertion
IND_chr4_15	IND217	chr4	116332373	TCA	TCACA	Insertion
IND_chr4_16	IND218	chr4	116332375	A	ACC	Insertion
IND_chr4_17	IND219	chr4	181932524	AGTCAGAAG	A	Deletion
IND_chr4_18	IND220	chr4	214287448	TAAAAAAA	TAAAAAAAA	Insertion
IND_chr4_19	IND221	chr4	227665812	ATT	ATTT	Insertion
IND_chr4_20	IND222	chr4	236440056	GT	GTGAATTTTCT	Insertion
IND_chr4_21	IND223	chr4	236440058	T	TAATTTTCTA	Insertion
IND_chr4_22	IND224	chr4	260015520	CAAAAAAA	CAAAAAA	Deletion
IND_chr4_23	IND225	chr4	265666966	T	TC	Insertion
IND_chr4_24	IND226	chr4	299202498	AAAAA	AAAAAGAAAA	Insertion
IND_chr4_25	IND227	chr4	299202499	AAAA	AAAAGAAA	Insertion
IND_chr4_26	IND228	chr4	299202502	A	AGAAT	Insertion
IND_chr4_27	IND229	chr4	329154288	C	CTTT	Insertion
IND_chr4_28	IND230	chr4	333828098	ATATATT	A	Deletion
IND_chr4_29	IND231	chr4	340378385	T	TCA	Insertion
IND_chr4_30	IND232	chr4	362391484	CA	CAA	Insertion
IND_chr4_31	IND233	chr4	371814824	CAA	CAAA	Insertion
IND_chr4_32	IND234	chr4	388011013	GTT	GT	Deletion
IND_chr4_33	IND235	chr4	398333273	CTTTTTTT	CTTTTTTTT	Insertion
IND_chr4_34	IND236	chr4	430744270	CTTTT	CTTT	Deletion
IND_chr4_35	IND237	chr4	430873740	TAAAAAAAAA	TAAAAAAAA	Deletion
IND_chr4_36	IND238	chr4	431267332	GAA	GA	Deletion
IND_chr4_37	IND239	chr4	452506227	TG	TGG	Insertion
IND_chr4_38	IND240	chr4	474341822	CAAAAAAAAAA	CAAAAAAA	Deletion
IND_chr4_39	IND241	chr4	485096454	AT	ATT	Insertion
IND_chr4_40	IND242	chr4	518005561	A	ATT	Insertion
IND_chr4_41	IND243	chr4	529088318	GAAAAAAAAAAAAA	GAAAAAAAAAAA	Deletion
IND_chr4_42	IND244	chr4	569195448	ATTTTTTTTTTTTTTTTTT	ATTTTTTTTTTTTTTTTT	Deletion
IND_chr4_43	IND245	chr4	591743392	TCAGA	TGACAGA	Insertion
IND_chr4_44	IND246	chr4	594233417	ATTGCAT	ATTGCATCTTGCAT	Insertion
IND_chr4_45	IND247	chr4	594233421	CAT	CATCTTGTAT	Insertion
IND_chr4_46	IND248	chr4	594399531	ATTATATGCTCT	AT	Deletion
IND_chr4_47	IND249	chr4	636882918	ATT	AT	Deletion
IND_chr4_48	IND250	chr4	685108563	GTCGCAG	GTCGCAGACTCGCAG	Insertion
IND_chr4_49	IND251	chr4	710096746	CTT	CT	Deletion
IND_chr4_50	IND252	chr4	710097080	CTCTTA	C	Deletion
IND_chr4_51	IND253	chr4	723476650	GATTCACAGAAT	GAT	Deletion
IND_chr4_52	IND254	chr4	750155900	CAAAAAAAAAAA	CAAAAAAAAAA	Deletion
IND_chr5_1	IND255	chr5	20276611	AACATCATTGACATCATTG	AACATCATTG	Deletion
IND_chr5_2	IND256	chr5	35641199	AA	AACA	Insertion
IND_chr5_3	IND257	chr5	35641200	AA	ACAACA	Insertion
IND_chr5_4	IND258	chr5	36488610	GGTGTGT	GGTGT	Deletion
IND_chr5_5	IND259	chr5	45325281	TACAGACACAG	TACAG	Deletion
IND_chr5_6	IND260	chr5	45325283	CAG	CAGCTGTAG	Insertion
IND_chr5_7	IND261	chr5	46957165	A	AAAACTGT	Insertion
IND_chr5_8	IND262	chr5	48121954	CTCGTCGTCG	CTCGTCG	Deletion
IND_chr5_9	IND263	chr5	71810761	AAT	AATAT	Insertion
IND_chr5_10	IND264	chr5	77163980	T	TG	Insertion
IND_chr5_11	IND265	chr5	77164311	TAAA	TAA	Deletion
IND_chr5_12	IND266	chr5	92921395	CTTTTTTTTTTTTT	CTTTTTTTTTTTT	Deletion
IND_chr5_13	IND267	chr5	103057309	GCATCCACTCCAT	GCAT	Deletion
IND_chr5_14	IND268	chr5	113832665	GTTTTTTTTTTTT	GTTTTTTTTTTT	Deletion
IND_chr5_15	IND269	chr5	126169232	CTAACGA	C	Deletion
IND_chr5_16	IND270	chr5	143286756	GTTTTTTTTTTTTTTTT	GTTTTTTTTTTTTTTTTTT	Insertion
IND_chr5_17	IND271	chr5	151025930	AAAT	A	Deletion
IND_chr5_18	IND272	chr5	170767272	GTTTTTTTTTT	GTTTTTTTTT	Deletion
IND_chr5_19	IND273	chr5	185371575	CACATTCTTTA	CACATTCTTTACATTCTTTA	Insertion
IND_chr5_20	IND274	chr5	213206689	GA	GACAA	Insertion
IND_chr5_21	IND275	chr5	213206690	A	ACAC	Insertion
IND_chr5_22	IND276	chr5	242715199	ATCCCTTCCC	ATCCC	Deletion
IND_chr5_23	IND277	chr5	242715204	TTCCCG	T	Deletion
IND_chr5_24	IND278	chr5	245707162	A	AG	Insertion
IND_chr5_25	IND279	chr5	261395515	CTTT	CTT	Deletion
IND_chr5_26	IND280	chr5	323649471	TAAAAAAAAA	TAAAAAAAA	Deletion
IND_chr5_27	IND281	chr5	339199905	TAAAATCAAAAATCAAA	TAAAATCAAA	Deletion
IND_chr5_28	IND282	chr5	392904079	AATTCTTTT	AATTCTTTTTTATTCTTTT	Insertion
IND_chr5_29	IND283	chr5	396601485	CTTTTTT	CTTTTTTT	Insertion
IND_chr5_30	IND284	chr5	396601954	CTTACA	CTTACATTACA	Insertion
IND_chr5_31	IND285	chr5	396744016	CAA	CA	Deletion
IND_chr5_32	IND286	chr5	396978517	CTA	CTATTA	Insertion
IND_chr5_33	IND287	chr5	396978614	TAAAA	TAAAAA	Insertion
IND_chr5_34	IND288	chr5	396978648	ACC	ACCC	Insertion
IND_chr5_35	IND289	chr5	397613833	ATCTTCCTCTTCCTCTTCCTCTTCCTCTT	ATCTTCCTCTTCCTCTTCCTCTTCCTCTTCCTCTT	Insertion
IND_chr5_36	IND290	chr5	410469692	TAAAAA	TAAAAAA	Insertion
IND_chr5_37	IND291	chr5	431615204	ACAA	ACAATCAA	Insertion
IND_chr5_38	IND292	chr5	431891806	GTTTTTTT	GTTTTTTTT	Insertion
IND_chr5_39	IND293	chr5	437135680	A	AATT	Insertion
IND_chr5_40	IND294	chr5	493865650	GGCATG	GG	Deletion
IND_chr5_41	IND295	chr5	545871278	C	CCACCAAATAT	Insertion
IND_chr5_42	IND296	chr5	545871280	AC	ACCAAATATTCC	Insertion
IND_chr5_43	IND297	chr5	624718702	ATTTTTT	ATTTTTTT	Insertion
IND_chr5_44	IND298	chr5	627312803	CAAAAAAAAAAAAAAA	CAAAAAAAAAAAAAA	Deletion
IND_chr5_45	IND299	chr5	632628913	ATAT	ATATCTAT	Insertion
IND_chr5_46	IND300	chr5	632628922	TATAT	TATAGATAT	Insertion
IND_chr5_47	IND301	chr5	633086400	GTATATATAT	GTATATATATAT	Insertion
IND_chr5_48	IND302	chr5	633086408	ATGTGTGTGTGTGTGT	ATGTGTGTGTGTGTGTGT	Insertion
IND_chr5_49	IND303	chr5	633086414	GT	GTTT	Insertion
IND_chr5_50	IND304	chr5	633086420	GT	GTTT	Insertion
IND_chr5_51	IND305	chr5	633086423	T	TGA	Insertion
IND_chr5_52	IND306	chr5	633105467	GTATATATAT	GTATATATATAT	Insertion
IND_chr5_53	IND307	chr5	633105475	ATGTGTGTGTGTGTGT	ATGTGTGTGTGTGTGTGT	Insertion
IND_chr5_54	IND308	chr5	633105490	T	TGA	Insertion
IND_chr5_55	IND309	chr5	691923359	AT	ATATT	Insertion
IND_chr5_56	IND310	chr5	700795832	ATTTTTTTTTTT	ATTTTTTTTTTTT	Insertion
IND_chr6_1	IND311	chr6	2479485	GAAAA	GAAA	Deletion
IND_chr6_2	IND312	chr6	2811391	TGG	TG	Deletion
IND_chr6_3	IND313	chr6	2811702	T	TA	Insertion
IND_chr6_4	IND314	chr6	3349657	CA	CAA	Insertion
IND_chr6_5	IND315	chr6	43130901	TAAG	TAAGAAAG	Insertion
IND_chr6_6	IND316	chr6	43130902	AAGT	AAGTCAGT	Insertion
IND_chr6_7	IND317	chr6	43130903	AGT	AGTACGT	Insertion
IND_chr6_8	IND318	chr6	58298902	ATTTTTTTTT	ATTTTTTTT	Deletion
IND_chr6_9	IND319	chr6	59296923	TCCCCCCCCCC	TCCCCCCCC	Deletion
IND_chr6_10	IND320	chr6	59296932	CCT	C	Deletion
IND_chr6_11	IND321	chr6	87398384	CTGTAT	CTGTATGTAT	Insertion
IND_chr6_12	IND322	chr6	87398385	TGTA	TGTACGTA	Insertion
IND_chr6_13	IND323	chr6	90567546	T	TGTC	Insertion
IND_chr6_14	IND324	chr6	124877913	CTT	C	Deletion
IND_chr6_15	IND325	chr6	173745447	TAAAAAAAA	TAAAAAAA	Deletion
IND_chr6_16	IND326	chr6	176334758	CAAAAAAAAAA	CAAAAAAAAA	Deletion
IND_chr6_17	IND327	chr6	178384187	CTTTTTTTTTTTTTTT	CTTTTTTTTTTTTTTTTT	Insertion
IND_chr6_18	IND328	chr6	188092099	TC	TCCACCACCGC	Insertion
IND_chr6_19	IND329	chr6	220904348	TATA	TATAATA	Insertion
IND_chr6_20	IND330	chr6	220904350	TA	TAAAA	Insertion
IND_chr6_21	IND331	chr6	224081241	A	AATCT	Insertion
IND_chr6_22	IND332	chr6	225453070	CTTT	CTTTT	Insertion
IND_chr6_23	IND333	chr6	228941818	TCCGCCGC	TCCGC	Deletion
IND_chr6_24	IND334	chr6	230970764	AT	ATT	Insertion
IND_chr6_25	IND335	chr6	231032585	CAA	CAAAAA	Insertion
IND_chr6_26	IND336	chr6	231032587	A	AAAT	Insertion
IND_chr6_27	IND337	chr6	232869273	G	GACTGTAA	Insertion
IND_chr6_28	IND338	chr6	232869274	G	GCTGTAAT	Insertion
IND_chr6_29	IND339	chr6	250232571	CA	CAA	Insertion
IND_chr6_30	IND340	chr6	250967711	GAAAA	GAAA	Deletion
IND_chr6_31	IND341	chr6	260911276	CTTTTTTTTTTT	CTTTTTTTTT	Deletion
IND_chr6_32	IND342	chr6	262022150	CAAAAAAA	CAAAAAAAAA	Insertion
IND_chr6_33	IND343	chr6	285403484	C	CT	Insertion
IND_chr6_34	IND344	chr6	289613587	ATTTTTTTTTT	ATTTTTTTTT	Deletion
IND_chr6_35	IND345	chr6	302925395	ATTTTTTTTTTTTTT	ATTTTTTTTTTTTT	Deletion
IND_chr6_36	IND346	chr6	320619440	CGTGTGTGTGTGT	CGTGTGTGTGTGTGT	Insertion
IND_chr6_37	IND347	chr6	362078100	TT	TTCT	Insertion
IND_chr6_38	IND348	chr6	363845623	GCAATTACACA	GCA	Deletion
IND_chr6_39	IND349	chr6	391401338	ATTGTATGCTCT	AT	Deletion
IND_chr6_40	IND350	chr6	394062980	AGC	A	Deletion
IND_chr6_41	IND351	chr6	394190780	TGGGGG	TGGGGGG	Insertion
IND_chr6_42	IND352	chr6	394190995	TAACCACAACCACAA	TAACCACAA	Deletion
IND_chr6_43	IND353	chr6	394191176	A	ACATG	Insertion
IND_chr6_44	IND354	chr6	395115966	ATTT	ATT	Deletion
IND_chr6_45	IND355	chr6	395582364	ACT	AT	Deletion
IND_chr6_46	IND356	chr6	395582365	CTT	CT	Deletion
IND_chr6_47	IND357	chr6	418390793	TAAAA	TAAAAA	Insertion
IND_chr6_48	IND358	chr6	418390911	AC	A	Deletion
IND_chr6_49	IND359	chr6	418578531	CT	CTT	Insertion
IND_chr6_50	IND360	chr6	419793603	GTTTTTTTT	GTTTTTTTTT	Insertion
IND_chr6_51	IND361	chr6	421442453	ATGCCTCTGCCTCTGCCTCT	ATGCCTCTGCCTCT	Deletion
IND_chr6_52	IND362	chr6	423789312	GA	GAA	Insertion
IND_chr6_53	IND363	chr6	439058896	GAAATATA	GATA	Deletion
IND_chr6_54	IND364	chr6	461194776	T	TC	Insertion
IND_chr6_55	IND365	chr6	473227821	CATG	CATGATG	Insertion
IND_chr6_56	IND366	chr6	473227823	TG	TGAAG	Insertion
IND_chr6_57	IND367	chr6	473227824	G	GAAT	Insertion
IND_chr6_58	IND368	chr6	474618852	CAA	CAAA	Insertion
IND_chr6_59	IND369	chr6	481040746	CT	CTT	Insertion
IND_chr6_60	IND370	chr6	485908811	ACCCCCAAC	ACCCCCAACTCCCCCAAC	Insertion
IND_chr6_61	IND371	chr6	485908812	CCCCCAAC	CCCCCAACTACCCCAAC	Insertion
IND_chr6_62	IND372	chr6	485908818	ACCCCCCC	ACTCCCCCAACCCCCCCC	Insertion
IND_chr6_63	IND373	chr6	490937683	GTTTTTTTT	GTTTTTTTTT	Insertion
IND_chr6_64	IND374	chr6	505607105	TAA	TAAA	Insertion
IND_chr6_65	IND375	chr6	566809066	AC	A	Deletion
IND_chr6_66	IND376	chr6	572451342	CTTTTTT	CTTTTT	Deletion
IND_chr6_67	IND377	chr6	596691020	TTTTTT	TTTTTTATTTTT	Insertion
IND_chr6_68	IND378	chr6	634165577	ATTATAAACTTATAAACTTA	ATTATAAACTTA	Deletion
IND_chr6_69	IND379	chr6	635938528	CGGAAGGGGGGAAGGGG	CGGAAGGGG	Deletion
IND_chr6_70	IND380	chr6	639864833	AACA	AA	Deletion
IND_chr6_71	IND381	chr6	639864834	AC	A	Deletion
IND_chr6_72	IND382	chr6	639864835	CAAAAAAAAAAAAAAA	CAAAAAAAAAAAA	Deletion
IND_chr6_73	IND383	chr6	650052056	TAA	TA	Deletion
IND_chr6_74	IND384	chr6	662394551	AGGATTTG	AGGATTTGGATTTG	Insertion
IND_chr6_75	IND385	chr6	662394556	TTG	TTGGATATG	Insertion
IND_chr6_76	IND386	chr6	663262544	AGGATTTG	AGGATTTGGATTTG	Insertion
IND_chr6_77	IND387	chr6	663262546	GATTTG	GATTTGTATTTG	Insertion
IND_chr6_78	IND388	chr6	702059104	CAGAGCGA	CAGAGCGAGAGCGA	Insertion
IND_chr6_79	IND389	chr6	702059109	CGA	CGAGAGAGA	Insertion
IND_chr6_80	IND390	chr6	710755989	CAAAAAAAA	CAAAAAAAAAAAA	Insertion
IND_chr7_1	IND391	chr7	453465	CAA	CAAA	Insertion
IND_chr7_2	IND392	chr7	4454042	GATGT	GATGTCCTCATGT	Insertion
IND_chr7_3	IND393	chr7	4454044	TGT	TGTCCTCAAGT	Insertion
IND_chr7_4	IND394	chr7	5727965	AT	ATT	Insertion
IND_chr7_5	IND395	chr7	7812556	ATT	ATTT	Insertion
IND_chr7_6	IND396	chr7	24950256	GTTT	GTT	Deletion
IND_chr7_7	IND397	chr7	56311006	ACCATC	ACCATCCATC	Insertion
IND_chr7_8	IND398	chr7	64301657	TAAAAAAAAAAAAAAAAAA	TAAAAAAAAAAAAAAA	Deletion
IND_chr7_9	IND399	chr7	65844363	CTTT	CTT	Deletion
IND_chr7_10	IND400	chr7	66290474	AAATA	AAATAATTGCAATA	Insertion
IND_chr7_11	IND401	chr7	66290475	AATA	AATAATTGCCATA	Insertion
IND_chr7_12	IND402	chr7	66290476	ATA	ATAATTGCCTTA	Insertion
IND_chr7_13	IND403	chr7	66290478	A	AATTGCCATT	Insertion
IND_chr7_14	IND404	chr7	66504087	A	AG	Insertion
IND_chr7_15	IND405	chr7	66507388	G	GCAT	Insertion
IND_chr7_16	IND406	chr7	83196285	CTTTTTTTT	CTTTTTTT	Deletion
IND_chr7_17	IND407	chr7	87013791	TGGG	TGG	Deletion
IND_chr7_18	IND408	chr7	93664135	AGCTGCTGCTGCTGCTGC	AGCTGCTGC	Deletion
IND_chr7_19	IND409	chr7	102833420	AAGTT	A	Deletion
IND_chr7_20	IND410	chr7	102833421	AGTTTGTTT	AGTTT	Deletion
IND_chr7_21	IND411	chr7	107081491	CAAAAAAAAAAAAAAAA	CAAAAAAAA	Deletion
IND_chr7_22	IND412	chr7	116063398	ATATTTTCTAT	ATAT	Deletion
IND_chr7_23	IND413	chr7	117047642	ATTTTT	ATTTT	Deletion
IND_chr7_24	IND414	chr7	117047656	A	AT	Insertion
IND_chr7_25	IND415	chr7	117717405	GAAAAAAAAAAAAAAAAAA	GACAAAAAAAAAAAAAAAAAA	Insertion
IND_chr7_26	IND416	chr7	117717406	A	AC	Insertion
IND_chr7_27	IND417	chr7	126172235	TAAAAAAAAAAA	TAAAAAAAAAA	Deletion
IND_chr7_28	IND418	chr7	144081332	CTTTTTTTTTTTT	CTTTTTTTTTTTTTT	Insertion
IND_chr7_29	IND419	chr7	145191321	TGCGCGGTTCG	TG	Deletion
IND_chr7_30	IND420	chr7	145644811	GTCT	G	Deletion
IND_chr7_31	IND421	chr7	145644812	TCTCCTCCTC	TCTCCTC	Deletion
IND_chr7_32	IND422	chr7	145644859	TG	T	Deletion
IND_chr7_33	IND423	chr7	146278541	CAAAA	CAAA	Deletion
IND_chr7_34	IND424	chr7	146422077	ATT	ATTT	Insertion
IND_chr7_35	IND425	chr7	159187186	CAATAA	CA	Deletion
IND_chr7_36	IND426	chr7	210272766	G	GC	Insertion
IND_chr7_37	IND427	chr7	213837157	CTTTTTTT	CTTTTTTTT	Insertion
IND_chr7_38	IND428	chr7	225439554	GC	GCTTATTC	Insertion
IND_chr7_39	IND429	chr7	228191074	GAA	GA	Deletion
IND_chr7_40	IND430	chr7	242414795	A	AG	Insertion
IND_chr7_41	IND431	chr7	251811108	GTT	GTTT	Insertion
IND_chr7_42	IND432	chr7	258925315	A	ATAT	Insertion
IND_chr7_43	IND433	chr7	283885193	CTTTT	CTT	Deletion
IND_chr7_44	IND434	chr7	304463899	GTTTTTTTTT	GTTTTTTTTTT	Insertion
IND_chr7_45	IND435	chr7	328595970	T	TTTTAC	Insertion
IND_chr7_46	IND436	chr7	340128981	CAAAA	CAAAAA	Insertion
IND_chr7_47	IND437	chr7	382676637	TAAA	TAAAA	Insertion
IND_chr7_48	IND438	chr7	387224831	CAAAA	CAAAAA	Insertion
IND_chr7_49	IND439	chr7	389021595	CTGTT	CTT	Deletion
IND_chr7_50	IND440	chr7	390212125	ATTTTTTTTTTT	ATTTTTTTTTT	Deletion
IND_chr7_51	IND441	chr7	395795929	TAA	TA	Deletion
IND_chr7_52	IND442	chr7	429578388	GTTTTTTTTTTTTTTTT	GTTTTTTTTTTTTTTTTTT	Insertion
IND_chr7_53	IND443	chr7	447356417	CAAA	CAAAAA	Insertion
IND_chr7_54	IND444	chr7	459309102	A	AG	Insertion
IND_chr7_55	IND445	chr7	468568688	ATTTTTTTT	ATTTTTTT	Deletion
IND_chr7_56	IND446	chr7	472787859	CTTT	CTT	Deletion
IND_chr7_57	IND447	chr7	473096051	CAA	CA	Deletion
IND_chr7_58	IND448	chr7	490795731	TAAAAAA	TAAAAAAA	Insertion
IND_chr7_59	IND449	chr7	498540968	GTCTAAT	GT	Deletion
IND_chr7_60	IND450	chr7	512469740	CT	CTT	Insertion
IND_chr7_61	IND451	chr7	525418390	GTTTTTTTTTTT	GTTTTTTTTTT	Deletion
IND_chr7_62	IND452	chr7	529431503	A	AG	Insertion
IND_chr7_63	IND453	chr7	558189945	A	AAGTT	Insertion
IND_chr7_64	IND454	chr7	558189946	TGT	TGTTGGT	Insertion
IND_chr7_65	IND455	chr7	558453122	CT	CTT	Insertion
IND_chr7_66	IND456	chr7	559616501	ACCCCCCCCCCCC	ACCCCCCCCCC	Deletion
IND_chr7_67	IND457	chr7	562857974	ATTTTTTTTT	ATTTTTTTT	Deletion
IND_chr7_68	IND458	chr7	580369676	TATG	TATGCATG	Insertion
IND_chr7_69	IND459	chr7	580559527	CTTT	CTTTT	Insertion
IND_chr7_70	IND460	chr7	583188996	AGGTGGTGGTGGTGGTGGTGG	AGGTGGTGGTGG	Deletion
IND_chr7_71	IND461	chr7	601406805	AAAT	A	Deletion
IND_chr7_72	IND462	chr7	610751364	CAA	CAAGGAGAAA	Insertion
IND_chr7_73	IND463	chr7	645226640	C	CGG	Insertion
IND_chr7_74	IND464	chr7	697395269	TGGGGGGGGG	TGGGGGGGG	Deletion
IND_chr8_1	IND465	chr8	11196353	A	AT	Insertion
IND_chr8_2	IND466	chr8	11403944	T	TA	Insertion
IND_chr8_3	IND467	chr8	11403945	T	TAAA	Insertion
IND_chr8_4	IND468	chr8	11403946	T	TAAG	Insertion
IND_chr8_5	IND469	chr8	11428309	ATTTTTTTT	ATTTTTTT	Deletion
IND_chr8_6	IND470	chr8	181076913	AGACCCCCG	AG	Deletion
IND_chr8_7	IND471	chr8	19562097	G	GC	Insertion
IND_chr8_8	IND472	chr8	39113590	CAAAAAAAA	CAAAAAAA	Deletion
IND_chr8_9	IND473	chr8	40946796	T	TG	Insertion
IND_chr8_10	IND474	chr8	41264511	GTTTTTTTTTTTTTTTTT	GTTTTTTTTTTTTTTTT	Deletion
IND_chr8_11	IND475	chr8	43622007	T	TA	Insertion
IND_chr8_12	IND476	chr8	44287207	GTGAA	GTTGAA	Insertion
IND_chr8_13	IND477	chr8	44287209	G	GC	Insertion
IND_chr8_14	IND478	chr8	49274317	GCCTCCTCCTCC	GCCTCCTCC	Deletion
IND_chr8_15	IND479	chr8	66878073	ATATGTAT	ATAT	Deletion
IND_chr8_16	IND480	chr8	72061572	GAAAAAAAAAA	GAAAAAAAAA	Deletion
IND_chr8_17	IND481	chr8	72062237	TA	TGA	Insertion
IND_chr8_18	IND482	chr8	79286511	ATT	AT	Deletion
IND_chr8_19	IND483	chr8	97047217	GTTTTTTTTTTT	GTTTTTTTTTT	Deletion
IND_chr8_20	IND484	chr8	113890722	ATATGTATGTATGTATGT	ATATGTATGTATGT	Deletion
IND_chr8_21	IND485	chr8	116747651	CTTTT	CTTT	Deletion
IND_chr8_22	IND486	chr8	130433075	CAAA	CAAAA	Insertion
IND_chr8_23	IND487	chr8	131313846	TG	TGG	Insertion
IND_chr8_24	IND488	chr8	131487526	TTAT	TT	Deletion
IND_chr8_25	IND489	chr8	131487527	TA	T	Deletion
IND_chr8_26	IND490	chr8	134618613	GTTTTTTTTTT	GTTTTTTTTT	Deletion
IND_chr8_27	IND491	chr8	153535837	CTTTTTTTTTTTTTTT	CTTTTTTTTTTTTT	Deletion
IND_chr8_28	IND492	chr8	156956300	AC	AAAGC	Insertion
IND_chr8_29	IND493	chr8	181141236	CTT	CTTT	Insertion
IND_chr8_30	IND494	chr8	244048836	AGGGAAGGAGGG	AG	Deletion
IND_chr8_31	IND495	chr8	244951966	TTGTTGCTGCTGTTGCTGCTG	TTGTTGCTGCTG	Deletion
IND_chr8_32	IND496	chr8	248683272	ATAATTT	AAATTT	Deletion
IND_chr8_33	IND497	chr8	249536736	GAA	GAAA	Insertion
IND_chr8_34	IND498	chr8	255848502	GTT	GTTT	Insertion
IND_chr8_35	IND499	chr8	277228234	ATTTTTTTTTTTTTTTTTTTT	ATTTTTTTTTTTTTTTTTT	Deletion
IND_chr8_36	IND500	chr8	279532765	CTT	CTTT	Insertion
IND_chr8_37	IND501	chr8	281555656	A	AT	Insertion
IND_chr8_38	IND502	chr8	282284509	T	TA	Insertion
IND_chr8_39	IND503	chr8	300273333	CA	CAA	Insertion
IND_chr8_40	IND504	chr8	300923489	CTTT	CTT	Deletion
IND_chr8_41	IND505	chr8	305671026	TCGCTGAACAC	TC	Deletion
IND_chr8_42	IND506	chr8	306006214	CTTTTTTTTTTTTTTTT	CTTTTTTTTTTTTT	Deletion
IND_chr8_43	IND507	chr8	391790643	ATTTTTTTTTTTTT	ATTTTTTTTTTTTTT	Insertion
IND_chr8_44	IND508	chr8	409438561	A	AC	Insertion
IND_chr8_45	IND509	chr8	424777865	CCTCTCCATTGCTTTTGCGTA	CCTCCATTGCTTTTGCGTA	Deletion
IND_chr8_46	IND510	chr8	441290421	ACCCC	ACCCCC	Insertion
IND_chr8_47	IND511	chr8	441295268	ACCCC	ACCCCC	Insertion
IND_chr8_48	IND512	chr8	469879793	GAGGGGGAAT	G	Deletion
IND_chr8_49	IND513	chr8	473002921	AAAAAAAAAGGAAAAAAAAGGA	AAAAAAAAAGGA	Deletion
IND_chr8_50	IND514	chr8	475621076	ACACACA	ACACACAACCACACA	Insertion
IND_chr8_51	IND515	chr8	475621084	ACACACAC	ACACACACCCACACAC	Insertion
IND_chr8_52	IND516	chr8	475621089	CACA	CACACACAAACA	Insertion
IND_chr8_53	IND517	chr8	481207972	ATTTTTTTTTTTTT	ATTTTTTTTTTTTTT	Insertion
IND_chr8_54	IND518	chr8	504828602	CA	CAA	Insertion
IND_chr8_55	IND519	chr8	504828786	AGTCCTGT	AGTCCTGTCCTGT	Insertion
IND_chr8_56	IND520	chr8	504828789	CCTGT	CCTGTACTGT	Insertion
IND_chr8_57	IND521	chr8	504828790	CTGT	CTGTCATGT	Insertion
IND_chr8_58	IND522	chr8	504828793	T	TCCTGA	Insertion
IND_chr8_59	IND523	chr8	504828795	CTG	CTGTCATG	Insertion
IND_chr8_60	IND524	chr8	504828796	TG	TGTCCAG	Insertion
IND_chr8_61	IND525	chr8	515513620	CTT	CTTT	Insertion
IND_chr8_62	IND526	chr8	535208494	CAAAAAAA	CAAAAA	Deletion
IND_chr8_63	IND527	chr8	537042196	GAAAAAAAAAAAAAAAAAA	GTAAAAAAAAAAAAAAAAAA	Insertion
IND_chr8_64	IND528	chr8	539908893	GAAAAAAAAAAAAAAA	GAAAAAAAAAAAAAAAA	Insertion
IND_chr8_65	IND529	chr8	577725261	CAAAAAAAAAAAAAAA	CAAAAAAAAAAAA	Deletion
IND_chr8_66	IND530	chr8	598202584	CCCCCCTCC	CTCCCCCTCC	Insertion
IND_chr8_67	IND531	chr8	599927269	CAAAAAAAAAAAA	CAAAAAAAAAA	Deletion
IND_chr8_68	IND532	chr8	611975792	CG	CGAG	Insertion
IND_chr8_69	IND533	chr8	614355530	CAAA	CAAAA	Insertion
IND_chr8_70	IND534	chr8	647792593	CAAAAAAAAA	CAAAAAAAAAA	Insertion
IND_chr8_71	IND535	chr8	661964271	ATTTT	ATTTTTT	Insertion
IND_chr8_72	IND536	chr8	661964275	TG	TGAG	Insertion
IND_chr9_1	IND537	chr9	37730734	GAAAA	GAAA	Deletion
IND_chr9_2	IND538	chr9	37730948	T	TC	Insertion
IND_chr9_3	IND539	chr9	90384757	ACCCCCCCCCCCC	ACCCCCCCCCCC	Deletion
IND_chr9_4	IND540	chr9	107141620	TGA	TGAATGGCCAGA	Insertion
IND_chr9_5	IND541	chr9	124446079	TAAAAAACAACAAAAAACAACAAAAAAC	TAAAAAACAACAAAAAAC	Deletion
IND_chr9_6	IND542	chr9	150251417	ATTTTTTTTTTTT	ATTTTTTTTTTT	Deletion
IND_chr9_7	IND543	chr9	221302205	TTATAT	TTAT	Deletion
IND_chr9_8	IND544	chr9	222378514	CTTTTTTTTTTT	CTTTTTTTTTT	Deletion
IND_chr9_9	IND545	chr9	228815906	GTTTTTTTTTTTT	GTTTTTTTTTTT	Deletion
IND_chr9_10	IND546	chr9	234531645	AT	ATT	Insertion
IND_chr9_11	IND547	chr9	273016743	ATTATT	AT	Deletion
IND_chr9_12	IND548	chr9	279953281	GTTTTTT	GTTTTTTT	Insertion
IND_chr9_13	IND549	chr9	281247924	AGCTTTGG	A	Deletion
IND_chr9_14	IND550	chr9	281901022	GTTTTTTTTTT	GTTTTTTTTT	Deletion
IND_chr9_15	IND551	chr9	283357744	CAAAAA	CAAAAAA	Insertion
IND_chr9_16	IND552	chr9	283464264	AGTG	AGTGTG	Insertion
IND_chr9_17	IND553	chr9	307292506	CTTTTTTTTTTTTT	CTTTTTTTTTTTT	Deletion
IND_chr9_18	IND554	chr9	308620753	TCCCCCCC	TCCCCCC	Deletion
IND_chr9_19	IND555	chr9	314866940	TC	TCAAAACACAC	Insertion
IND_chr9_20	IND556	chr9	314866941	C	CAAAACACAA	Insertion
IND_chr9_21	IND557	chr9	315060713	GAA	GAATGCTCCAA	Insertion
IND_chr9_22	IND558	chr9	324041949	AT	ATT	Insertion
IND_chr9_23	IND559	chr9	324286156	GAAAAAAA	GAAAAAA	Deletion
IND_chr9_24	IND560	chr9	325870402	ATTTTTTTTTTTTTT	ATTTTTTTTTTTTTTTT	Insertion
IND_chr9_25	IND561	chr9	344005985	GTTTTTTTTTT	GTTTTTTTTT	Deletion
IND_chr9_26	IND562	chr9	351082917	ATT	ATTT	Insertion
IND_chr9_27	IND563	chr9	362678668	TC	T	Deletion
IND_chr9_28	IND564	chr9	378813549	AT	ATT	Insertion
IND_chr9_29	IND565	chr9	387690563	GAAA	GAAAA	Insertion
IND_chr9_30	IND566	chr9	394650094	TAA	TA	Deletion
IND_chr9_31	IND567	chr9	425434467	TA	T	Deletion
IND_chr9_32	IND568	chr9	437182480	TA	TAGA	Insertion
IND_chr9_33	IND569	chr9	448514031	TAA	TA	Deletion
IND_chr9_34	IND570	chr9	450654720	G	GTCATTT	Insertion
IND_chr9_35	IND571	chr9	450654722	CATTTGGATTTGGATTTG	CATTTGGATTTGGATTTGGATTTG	Insertion
IND_chr9_36	IND572	chr9	483404396	TAAAAAAA	TAAAAAAAA	Insertion
IND_chr9_37	IND573	chr9	489168142	GAA	GAAA	Insertion
IND_chr9_38	IND574	chr9	489168144	A	AC	Insertion
IND_chr9_39	IND575	chr9	490879190	AGCCTGTGC	AGCCTGTGCCTGTGC	Insertion
IND_chr9_40	IND576	chr9	490879194	TG	TGAGCCAG	Insertion
IND_chr9_41	IND577	chr9	490980836	G	GAAT	Insertion
IND_chr9_42	IND578	chr9	490980837	CA	CATAA	Insertion
IND_chr9_43	IND579	chr9	491188134	G	GAAT	Insertion
IND_chr9_44	IND580	chr9	491188135	CA	CATAA	Insertion
IND_chr9_45	IND581	chr9	499390341	GCAAGTCAAAACA	GCA	Deletion
IND_chr9_46	IND582	chr9	544890847	CAAAAAAAAAAAAAA	CAAAAAAAAAAAAA	Deletion
IND_chr9_47	IND583	chr9	569290323	TTTTT	TTTTTATTTT	Insertion
IND_chr9_48	IND584	chr9	569290328	TTTTTTT	TTTTATTTTTT	Insertion
IND_chr9_49	IND585	chr9	572684557	GCAGCAGCATCAGCA	GCAGCA	Deletion
IND_chr9_50	IND586	chr9	585327840	TC	TCAAGC	Insertion
IND_chr9_51	IND587	chr9	642392812	TGGGG	TGGG	Deletion
IND_chr9_52	IND588	chr9	654260024	TAA	TAAAA	Insertion
IND_chr9_53	IND589	chr9	670700920	GAA	GAAA	Insertion
IND_chr9_54	IND590	chr9	682325956	TGT	TGTCAGT	Insertion
IND_chr9_55	IND591	chr9	706529655	AT	ATATT	Insertion
IND_chr10_1	IND592	chr10	261568	TCTCC	TCTCCTCC	Insertion
IND_chr10_2	IND593	chr10	261570	TCC	TCCGCC	Insertion
IND_chr10_3	IND594	chr10	261571	CC	CCTAC	Insertion
IND_chr10_4	IND595	chr10	3673713	GGCGC	GGC	Deletion
IND_chr10_5	IND596	chr10	23351347	TAAAA	TAAAAA	Insertion
IND_chr10_6	IND597	chr10	23351351	AGGG	AGGGG	Insertion
IND_chr10_7	IND598	chr10	36374669	ATT	AT	Deletion
IND_chr10_8	IND599	chr10	47490841	TAAAAAAAAAA	TAAAAAAAAAAA	Insertion
IND_chr10_9	IND600	chr10	58498527	A	ACATGCGAAT	Insertion
IND_chr10_10	IND601	chr10	79388291	TAAAAAAAAAA	TAAAAAAAAAAA	Insertion
IND_chr10_11	IND602	chr10	92969552	A	AG	Insertion
IND_chr10_12	IND603	chr10	93987673	GAAAAAAAAA	GAAAAAAAAAA	Insertion
IND_chr10_13	IND604	chr10	106530879	CTTT	CTTTTT	Insertion
IND_chr10_14	IND605	chr10	106530880	TT	TTGT	Insertion
IND_chr10_15	IND606	chr10	106530881	T	TGA	Insertion
IND_chr10_16	IND607	chr10	106530945	ACCC	ACCCC	Insertion
IND_chr10_17	IND608	chr10	106531233	CAA	CAAA	Insertion
IND_chr10_18	IND609	chr10	141146371	CGG	CGGG	Insertion
IND_chr10_19	IND610	chr10	141822648	TAAAAAAAAAAAAAA	TAAAAAAAAAAAAAAAA	Insertion
IND_chr10_20	IND611	chr10	160750081	AT	ATT	Insertion
IND_chr10_21	IND612	chr10	160886009	AAGAGAGA	AAGAGA	Deletion
IND_chr10_22	IND613	chr10	160886015	GAAA	GA	Deletion
IND_chr10_23	IND614	chr10	186458855	CGG	CGGG	Insertion
IND_chr10_24	IND615	chr10	209036146	CTT	CTTT	Insertion
IND_chr10_25	IND616	chr10	218337103	TCTTTTCCTTTTCCTTTTCCTTT	TCTTTTCCTTTTCCTTTTCCTTTTCCTTT	Insertion
IND_chr10_26	IND617	chr10	230915807	CTTTTTTTTTTTTT	CTTTTTTTTTTTT	Deletion
IND_chr10_27	IND618	chr10	233580272	T	TG	Insertion
IND_chr10_28	IND619	chr10	256299066	C	CTGAGG	Insertion
IND_chr10_29	IND620	chr10	284100384	CTTTT	CTTTTTT	Insertion
IND_chr10_30	IND621	chr10	284100385	TT	TTAT	Insertion
IND_chr10_31	IND622	chr10	284100388	T	TTA	Insertion
IND_chr10_32	IND623	chr10	303879764	ACCC	ACC	Deletion
IND_chr10_33	IND624	chr10	307894615	CAAAAAAAA	CAAAAAAA	Deletion
IND_chr10_34	IND625	chr10	313317026	TTGTGTG	TTGTG	Deletion
IND_chr10_35	IND626	chr10	457749882	GTAATGAAGAATAATGAAGA	GTAATGAAGA	Deletion
IND_chr10_36	IND627	chr10	462971886	GT	G	Deletion
IND_chr10_37	IND628	chr10	485771458	GTTTTTTTTTTTTTTT	GTTTTTTTTTTTTTT	Deletion
IND_chr10_38	IND629	chr10	493607403	AGGTT	AGGTTGGTT	Insertion
IND_chr10_39	IND630	chr10	493607406	TTTG	TTTGATTG	Insertion
IND_chr10_40	IND631	chr10	551516066	CTTTTTTTTTT	CTTTTTTTTTTT	Insertion
IND_chr10_41	IND632	chr10	555988549	TT	TTCT	Insertion
IND_chr10_42	IND633	chr10	555988550	T	TCG	Insertion
IND_chr10_43	IND634	chr10	556889575	CAAAAAAAAAAAAAAAAA	CAAAAAAAAAAAAAAAA	Deletion
IND_chr10_44	IND635	chr10	567270353	TTAT	TTATAT	Insertion
IND_chr10_45	IND636	chr10	567927163	GTTT	GTT	Deletion
IND_chr10_46	IND637	chr10	568206094	T	TCTCG	Insertion
IND_chr10_47	IND638	chr10	583650536	TGGG	TGG	Deletion
IND_chr10_48	IND639	chr10	593370860	AATATATATATA	AATATATATATATA	Insertion
IND_chr10_49	IND640	chr10	619965353	TGTGGGGAAAGTGGGGAAAGTGGGGAA	TGTGGGGAAAGTGGGGAA	Deletion
IND_chr10_50	IND641	chr10	672341115	GTTTTTT	GTTTT	Deletion
IND_chr10_51	IND642	chr10	690251977	CTGTT	CTGTTGTT	Insertion
IND_chr10_52	IND643	chr10	690251979	GTTTTTTTTTTTTT	GTTTTTTTTTTTTTTTT	Insertion
IND_chr10_53	IND644	chr10	690251980	TTT	TTTGTT	Insertion
IND_chr10_54	IND645	chr10	690251981	TT	TTGT	Insertion
IND_chr11_1	IND646	chr11	46321448	GAGTGCCA	GAGTGCCAAAGTGCCA	Insertion
IND_chr11_2	IND647	chr11	46321449	AGTGCCA	AGTGCCAATGTGCCA	Insertion
IND_chr11_3	IND648	chr11	51445158	GAAGTAGCGGTA	GA	Deletion
IND_chr11_4	IND649	chr11	75478917	GTTTTT	GTTTTTT	Insertion
IND_chr11_5	IND650	chr11	79673211	CG	CGTGGCGTGTG	Insertion
IND_chr11_6	IND651	chr11	110166628	GGAGAG	GGAG	Deletion
IND_chr11_7	IND652	chr11	113434804	TAAA	TAAAA	Insertion
IND_chr11_8	IND653	chr11	115048754	GCC	GCCC	Insertion
IND_chr11_9	IND654	chr11	121890574	TTAAGCTAA	TTAA	Deletion
IND_chr11_10	IND655	chr11	121890578	GCTAATCTAATC	GCTAATC	Deletion
IND_chr11_11	IND656	chr11	149245371	GCCCCCCCC	GCCCCCCC	Deletion
IND_chr11_12	IND657	chr11	149541953	TAAAAAAAAA	TAAAAAAAAAA	Insertion
IND_chr11_13	IND658	chr11	154813720	TAAAAAAAAAAAAAAAAAAA	TTCAAAAAAAAAAAAAAAAAAA	Insertion
IND_chr11_14	IND659	chr11	171741553	AAGGA	AAGGAGGA	Insertion
IND_chr11_15	IND660	chr11	171741555	GGA	GGATGA	Insertion
IND_chr11_16	IND661	chr11	171741557	A	AGGT	Insertion
IND_chr11_17	IND662	chr11	189777316	CTTTTTTTTTT	CTTTTTTTTTTTT	Insertion
IND_chr11_18	IND663	chr11	198888251	AT	A	Deletion
IND_chr11_19	IND664	chr11	205472247	CAAAAAAAAAAAAAAA	CAAAAAAAAAAAAA	Deletion
IND_chr11_20	IND665	chr11	210785936	GTTTTTTTTTTTTTTTTT	GTTTTTTTTTTTTTTT	Deletion
IND_chr11_21	IND666	chr11	223815047	CTT	CTTT	Insertion
IND_chr11_22	IND667	chr11	239369589	ATTTTTTTT	ATTTTTTTTT	Insertion
IND_chr11_23	IND668	chr11	264673687	CTTTT	CTTT	Deletion
IND_chr11_24	IND669	chr11	264928858	T	TATCA	Insertion
IND_chr11_25	IND670	chr11	264928859	CT	CTCAAT	Insertion
IND_chr11_26	IND671	chr11	265339275	CAAAAAAAAAAAAAA	CAAAAAAAAAAAAAAAAAAA	Insertion
IND_chr11_27	IND672	chr11	265339289	A	AAAAAT	Insertion
IND_chr11_28	IND673	chr11	285008758	TAAG	TAAGAAG	Insertion
IND_chr11_29	IND674	chr11	285828576	ATTTTTTTTTTTT	ATTTTTTTTTTTTT	Insertion
IND_chr11_30	IND675	chr11	290677780	TAAAAAAAAA	TAAAAAAAAAA	Insertion
IND_chr11_31	IND676	chr11	306177115	TGGG	TGGGG	Insertion
IND_chr11_32	IND677	chr11	306569036	ATTTTTTTTTTT	ATTTTTTTTTT	Deletion
IND_chr11_33	IND678	chr11	320587965	TAAAAAAAAAAAAAAAAA	TAAAAAAAAAAAAAAAA	Deletion
IND_chr11_34	IND679	chr11	321359521	TCGC	TCGCAACCAAACGC	Insertion
IND_chr11_35	IND680	chr11	323147323	CTTTTTTTTTTTTT	CTTTTTTTTTTTTTT	Insertion
IND_chr11_36	IND681	chr11	344893069	ATTTTTTTTTTTTT	ATTTTTTTTTTT	Deletion
IND_chr11_37	IND682	chr11	369229497	CTTTTTTTTTTT	CTTTTTTTTTTTT	Insertion
IND_chr11_38	IND683	chr11	391699775	TAAAAAAAAA	TAAAAAAAA	Deletion
IND_chr11_39	IND684	chr11	392672098	ATT	ATTT	Insertion
IND_chr11_40	IND685	chr11	406943046	C	CAGTA	Insertion
IND_chr11_41	IND686	chr11	406943054	ACCCC	AACTCCCC	Insertion
IND_chr11_42	IND687	chr11	419760762	GTTTTTTTTTTTT	GTTTTTTTTTTT	Deletion
IND_chr11_43	IND688	chr11	509961956	AGG	AG	Deletion
IND_chr11_44	IND689	chr11	540097226	CTCAGAATGATCAGAATGA	CTCAGAATGA	Deletion
IND_chr11_45	IND690	chr11	556532520	ATATTTATTATTTAT	ATATTTAT	Deletion
IND_chr11_46	IND691	chr11	578863357	TAAAAAAAAAAAAAAAAAA	TAAAAAAAAAAAAAAA	Deletion
IND_chr11_47	IND692	chr11	581839100	GT	G	Deletion
IND_chr11_48	IND693	chr11	588598988	GAA	GAAAA	Insertion
IND_chr11_49	IND694	chr11	589026617	AAGAGA	AAGAGAGA	Insertion
IND_chr11_50	IND695	chr11	610768740	CA	CAA	Insertion
IND_chr11_51	IND696	chr11	628210838	T	TG	Insertion
IND_chr12_1	IND697	chr12	27638694	TTTT	TTTTTTAACTTT	Insertion
IND_chr12_2	IND698	chr12	27726381	CAA	CAAAA	Insertion
IND_chr12_3	IND699	chr12	27726383	A	AAC	Insertion
IND_chr12_4	IND700	chr12	43152440	CAAAAAAAAAAA	CAAAAAAAAAAAA	Insertion
IND_chr12_5	IND701	chr12	43772636	GAAAAAAAAAAA	GAAAAAAAAAAAAA	Insertion
IND_chr12_6	IND702	chr12	60040820	CTTTTTTTTTTTT	CTTTTTTTTTTTTTT	Insertion
IND_chr12_7	IND703	chr12	63928093	T	TG	Insertion
IND_chr12_8	IND704	chr12	81115038	TAAA	TAAAA	Insertion
IND_chr12_9	IND705	chr12	159986406	ATTTTTTTT	ATTTTTTTTT	Insertion
IND_chr12_10	IND706	chr12	171621952	TA	TAA	Insertion
IND_chr12_11	IND707	chr12	177553401	G	GC	Insertion
IND_chr12_12	IND708	chr12	178048927	A	AG	Insertion
IND_chr12_13	IND709	chr12	182348365	TACA	TACACA	Insertion
IND_chr12_14	IND710	chr12	197781747	GA	GAA	Insertion
IND_chr12_15	IND711	chr12	197805818	GA	GAA	Insertion
IND_chr12_16	IND712	chr12	217564461	AG	AGGACG	Insertion
IND_chr12_17	IND713	chr12	244180132	ATT	ATTT	Insertion
IND_chr12_18	IND714	chr12	257763853	GTT	GT	Deletion
IND_chr12_19	IND715	chr12	258043137	ATTTTTTT	ATTTTTT	Deletion
IND_chr12_20	IND716	chr12	279116137	ATTT	ATTTT	Insertion
IND_chr12_21	IND717	chr12	301173962	CTTT	CTTTT	Insertion
IND_chr12_22	IND718	chr12	350698086	CTTTTTTTTTTT	CTTTTTTTTTT	Deletion
IND_chr12_23	IND719	chr12	380752806	C	CATCCTATTAT	Insertion
IND_chr12_24	IND720	chr12	476333269	TTGTGT	TTGTGTGT	Insertion
IND_chr12_25	IND721	chr12	497267483	AAATAAT	AAAT	Deletion
IND_chr12_26	IND722	chr12	519863005	ATATAT	ATATATCTATAT	Insertion
IND_chr12_27	IND723	chr12	523056614	ATATTATTATTAT	ATATTATTATTATTATTAT	Insertion
IND_chr12_28	IND724	chr12	523056621	TATTAT	TATTATGATTAT	Insertion
IND_chr12_29	IND725	chr12	523056622	ATTAT	ATTATTCTTAT	Insertion
IND_chr12_30	IND726	chr12	523056623	TTAT	TTATTAGTAT	Insertion
IND_chr12_31	IND727	chr12	523056624	TAT	TATTATAAT	Insertion
IND_chr12_32	IND728	chr12	523056625	AT	ATTATTCT	Insertion
IND_chr12_33	IND729	chr12	523056626	T	TTATTAG	Insertion
IND_chr12_34	IND730	chr12	527904973	AACCTGTCA	AA	Deletion
IND_chr12_35	IND731	chr12	532878898	CAAAAAAAAAAA	CAAAAAAAAAA	Deletion
IND_chr12_36	IND732	chr12	534505265	TA	TATTAAA	Insertion
IND_chr12_37	IND733	chr12	534505266	A	ATTAAG	Insertion
IND_chr12_38	IND734	chr12	551191596	TAAAAAAAAAAA	TAAAAAAAAAAAA	Insertion
IND_chr12_39	IND735	chr12	572298307	GAAA	GAAAA	Insertion
IND_chr12_40	IND736	chr12	576439888	CTTTTTTTTTTT	CTTTTTTTTTT	Deletion
