# Supplementary material for: Molecular Characterization and Genetic Diversity of Ginkgo (Ginkgo biloba L.) Based on Insertions and Deletions (InDel) Markers
Source: Plants (Basel). 2023 Jul 6;12(13):2567. doi: 10.3390/plants12132567 (PMC10346307; doi:10.3390/plants12132567)
Supplement: Supplementary file 1 [file plants-12-02567-s001.zip › Table S4.xlsx]

## Sheet: INDEL
Table S4. Detail information of 26 pairs of InDel primers
No.	Name	Chromosome	Position	Insertion/Deletion	Length	Forward sequence (5'-3')	Reverse sequence (5'-3')	Reference	Alteration	Location	Annotaion
1	IND57	chr1	497204132	Insertion	8	TGCTACAGATAGGGGTGGGT	TGTACTGCAGTGGTGATGTT	AGAGA	AGAGAGAGCGAGA	Intorn	Encodes a protein disulfide isomerase-like (PDIL) protein, a member of a multigene family within the thioredoxin (TRX) superfamily
2	IND67	chr1	620013144	Deletion	10	CGCACAGCTCTGAAGTTCCA	CCGCTATCCAATCCCCATGG	AAAGGAGTGATAAGGAG	AAAGGAG	Coding sequence	WEB1/PMI2 related protein involved in mecahnotransduction.TREPH1 is phosphorylated at position S625 in response to touch, and this is required for mechanosensitive growth response.
3	IND81	chr1	983529131	Insertion	9	GGCTGGGGTAGTGGCTAAAG	GACCAAGTTCAGCCCCTACC	C	CGAAGAAGCA	Coding sequence	An integral outer envelope membrane protein (as its homolog PDV2), component of the plastid division machinery. Similar to ARC5, PDV1 localized to a discontinuous ring at the division site in wild-type plants. PDV1 and PDV2 are required for localization of ARC5 at the chloroplast division site. Topological analysis showed that the large N-terminal region of PDV1 upstream of the transmembrane heli…
4	IND111	chr2	290038070	Deletion	6	AGCGGTGGTTTGTACACGAA	GAATGCTTCCACATGGGCAC	AAAAAAGAAAAAGAAAAAGAA	AAAAAAGAAAAAGAA	Intergentic region	Encodes a cysteine-rich receptor-like protein kinase.
5	IND114	chr2	319142835	Insertion	9	CTGAGCAGCACACTCTGGAA	TTGCCTGCACTGAAATTGCC	A	ACAGAAACAT	Intergentic region	Encodes a putative metal-transporting P-type ATPase PAA1
6	IND146	chr3	83663046	Insertion	10	TTATGGTGGCGGTCGATACG	GCTACGGATCAGCTTCCTCC	GCACCTCCTCC	GCACCTCCTCCCACCTCCTCC	Coding sequence	encodes a ubiquitin-protein ligase-like protein containing a HECT domain. There are six other HECT-domain UPLs in Arabidopsis.
7	IND218	chr4	181932524	Deletion	8	TTCTTCGACGGCCTCTTTCC	GGGCACAAAGGGCTATTTGG	AGTCAGAAG	A	Coding sequence	wall-associated receptor kinase-like 1 [Erythranthe guttata]
8	IND249	chr4	685108563	Insertion	8	GCAGGCTATTCAAAGCTGGC	GCGGGGTGTGTCTACTGAAA	GTCGCAG	GTCGCAGACTCGCAG	Coding sequence	encodes a ubiquitin-protein ligase-like protein containing a HECT domain.
9	IND266	chr5	103057309	Deletion	9	CTCCAGCGCTCACTGCATAT	GCTTGACTCCACTGGGAAGG	GCATCCACTCCAT	GCAT	Coding sequence	GDSL-motif esterase/acyltransferase/lipase. Enzyme group with broad substrate specificity that may catalyze acyltransfer or hydrolase reactions with lipid and non-lipid substrates.
10	IND288	chr5	397613833	Insertion	6	CTGCGGTTGCTGAATGAACC	CAATGGAAGCGTGAGTTGGC	ATCTTCCTCTTCCTCTTCCTCTTCCTCTT	ATCTTCCTCTTCCTCTTCCTCTTCCTCTTCCTCTT	Coding sequence	Serine/threonine-protein kinase Rio1
11	IND295	chr5	545871280	Insertion	10	GAAGTCTCCTCCAGGTGTGC	AGGAGTCGATTAACATGGTGCT	AC	ACCAAATATTCC	Coding sequence	isolated from differential screening of a cDNA library from auxin-treated root culture. encodes a protein similar to subtilisin-like serine protease which is believed to be active outside the plant cell.
12	IND327	chr6	188092099	Insertion	9	GCCACTTGACCCTCCTTCTC	AAGTGGAGACGATGAGCAGC	TC	TCCACCACCGC	Coding sequence	regulation of cyclin-dependent protein serine/threonine kinase activity, regulation of mitotic cell cycle
13	IND347	chr6	363845623	Deletion	8	CACTACAGTTCCAGCTGCCA	TGATTGGCCATCTGTCGCTT	GCAATTACACA	GCA	Coding sequence	reticulata-related 1, plant organ development
14	IND407	chr7	93664135	Deletion	9	ACCGCGTACCATTACAAGCA	AACAGAGCCGACTGAATCCG	AGCTGCTGCTGCTGCTGC	AGCTGCTGC	Coding sequence	QWRF motif protein (DUF566),centrosome cycle, spindle assembly
15	IND459	chr7	583188996	Deletion	9	AGGCAGAGGAGGTATGGGAG	CCCAGGAAAATGAGGGCCAT	AGGTGGTGGTGGTGGTGGTGG	AGGTGGTGGTGG	Coding sequence	RNA-binding (RRM/RBD/RNP motifs) family protein
16	IND469	chr8	181076913	Deletion	7	TCAACATTGGCAGGAGTCCC	CTGCACTGGTAACCATCCGT	AGACCCCCG	AG	Intron	Encodes a hemoglobin (Hb) with a central domain similar to the 'truncated Hbs of bacteria, protozoa and fungi.
17	IND494	chr8	244951966	Deletion	9	TGTTGTTGTGGCTGCTGTTG	AGGCATGGATCCTTGGATGC	TTGTTGCTGCTGTTGCTGCTG	TTGTTGCTGCTG	Coding sequence	Encodes a member of the auxin response factor family. Mediates auxin response via expression of auxin regulated genes. Acts redundantly with ARF8 to control stamen elongation and flower maturation. Expression of ARF6 is controlled by miR167.
18	IND504	chr8	305671026	Deletion	9	GTGTGTGTGTGGTAGGGGAG	CGATCAGCAAGCGTTGTACG	TCGCTGAACAC	TC	Coding sequence	HAD superfamily, subfamily IIIB acid phosphatase
19	IND511	chr8	469879793	Deletion	9	CACAAGCAAACTTCGTGCGA	ATCCTCTGGACCTCCGTACC	GAGGGGGAAT	G	Coding sequence	Galactose oxidase/kelch repeat superfamily protein
20	IND548	chr9	281247924	Deletion	7	TCACGAAGCCCATTTGCAGA	GTAGGGCTTCAACCGCGTAT	AGCTTTGG	A	Coding sequence	Disease resistance protein (TIR-NBS-LRR class) family
21	IND584	chr9	572684557	Deletion	9	ACAAGCAACAGCAGCGAAAG	AATCTGGAGTTGCTGCTGCT	GCAGCAGCATCAGCA	GCAGCA	Coding sequence	Encodes a nucleus-acting plant-specific clock regulator working close to the central oscillator and affecting the circadian gating of light responses.
22	IND625	chr10	457749882	Deletion	10	GATCTCCAAGCTGCCACAGT	GACTTCGGAGCAGGCTCTTT	GTAATGAAGAATAATGAAGA	GTAATGAAGA	Coding sequence	transmembrane protein, putative (DUF594)
23	IND639	chr10	619965353	Deletion	9	TCCAAATGAAGGCAGACCGG	GCGTTTCAAGATGGCTGCAA	TGTGGGGAAAGTGGGGAAAGTGGGGAA	TGTGGGGAAAGTGGGGAA	Coding sequence	Encodes an arginyl-tRNA:protein transferase (ATE1), a component of the N-end rule pathway that targets protein degradation through the identity of the amino-terminal residue of specific protein substrates.
24	IND647	chr11	51445158	Deletion	10	TTTTGGGCCCAACGATGAGT	GTCTAGAAGCATCCCTCCGC	GAAGTAGCGGTA	GA	Intergentic region	intergenetic region
25	IND718	chr12	380752806	Insertion	10	TCTTCCCTGCAACTATCAGT	TATCGAAAACAACGCTCGCG	C	CATCCTATTAT	Coding sequence	P-loop containing nucleoside triphosphate hydrolases superfamily protein
26	IND729	chr12	527904973	Deletion	7	AACAGCTCAACCTTGACCCA	AGGGATTTTGACAGCTGGGG	AACCTGTCA	AA	Coding sequence	FAD-dependent oxidoreductase family protein
