# Supplementary material for: Molecular Characterization and Genetic Diversity of Ginkgo (Ginkgo biloba L.) Based on Insertions and Deletions (InDel) Markers
Source: Plants (Basel). 2023 Jul 6;12(13):2567. doi: 10.3390/plants12132567 (PMC10346307; doi:10.3390/plants12132567)
Supplement: Supplementary file 1 [file plants-12-02567-s001.zip › Table S5.xlsx]

## Sheet: sheet1
Table S5.The description of individuals retained for the core ginkgo collections.
Percentage of genetic diversity of the core collection	1	0.9	0.8	0.7	0.6	0.5	<50%
Individuals in the core collection	Gb9	Gb18	Gb54	Gb54	Gb54	Gb54	Gb38
	Gb12	Gb54	Gb65	Gb38	Gb38	Gb38
	Gb18	Gb65	Gb38
	Gb32	Gb38
	Gb34
	Gb47
	Gb54
	Gb65
	Gb70
	Gb72
	Gb38
Core collection size	11	4	3	2	2	2	1
