# Supplementary material for: Molecular Characterization and Genetic Diversity of Ginkgo (Ginkgo biloba L.) Based on Insertions and Deletions (InDel) Markers
Source: Plants (Basel). 2023 Jul 6;12(13):2567. doi: 10.3390/plants12132567 (PMC10346307; doi:10.3390/plants12132567)
Supplement: Supplementary file 1 [file plants-12-02567-s001.zip › Table S6.xlsx]

## Sheet: Sheet3
Table S6. Mann-Whitney U Test (two-tailed) for the genetic diversity parameters of the core collection and the whole ginkgo collections.
Germplasm	N	Na	Ne	Ho	He	I	PIC
Original Collection	87	4.115	3.251	0.613	0.572	0.573	0.536
Core Collection	11	4.363	3.112	0.589	0.536	0.541	0.521
Z-value		0.398	0.412	0.331	0.245	0.318	0.523
P-value		0.636	0.712	0.957	0.819	0.729	0.721
